# Supplementary material for: Nutrient Profiles of Commercially Produced Complementary Foods Available in Burkina Faso, Cameroon, Ghana, Nigeria and Senegal
Source: Nutrients. 2023 May 11;15(10):2279. doi: 10.3390/nu15102279 (PMC10222290; doi:10.3390/nu15102279)
Supplement: Supplementary file 1 [file nutrients-15-02279-s001.zip]

Archive with 3 entries (3 files):
- Supplementary Table S1.pdf
- Supplementary Table S3.pdf
- Supplementary Table S4.pdf
